# Supplementary material for: Circular RNA CircSHKBP1 accelerates the proliferation, invasion, angiogenesis, and stem cell-like properties via modulation of microR-766-5p/high mobility group AT-hook 2 axis in laryngeal squamous cell carcinoma
Source: Bioengineered. 2022 May 3;13(5):11551–63. doi: 10.1080/21655979.2022.2068922 (PMC9275975; doi:10.1080/21655979.2022.2068922)
Supplement: Supplemental Material [file KBIE_A_2068922_SM2893.zip]

Archive with 6 entries (5 files):
- supplementary/
- supplementary/application.pdf
- supplementary/Language Certificate.jpg
- supplementary/sup Fig 1.tif
- supplementary/sup Fig 2.tif
- supplementary/wb image.pdf
